# Supplementary material for: Neither Tumor-Infiltrating Lymphocytes nor Cytotoxic T Cells Predict Enhanced Benefit from Chemotherapy in the DBCG77B Phase III Clinical Trial
Source: Cancers (Basel). 2022 Aug 5;14(15):3808. doi: 10.3390/cancers14153808 (PMC9367267; doi:10.3390/cancers14153808)
Supplement: Supplementary file 1 [file cancers-14-03808-s001.zip]

Archive with 1 entries (1 files):
- cancers-1829375-supplementary.pdf
